# Supplementary material for: miR-92b-3p Regulates Cell Cycle and Apoptosis by Targeting CDKN1C, Thereby Affecting the Sensitivity of Colorectal Cancer Cells to Chemotherapeutic Drugs
Source: Cancers (Basel). 2021 Jul 2;13(13):3323. doi: 10.3390/cancers13133323 (PMC8268555; doi:10.3390/cancers13133323)
Supplement: Supplementary file 1 [file cancers-13-03323-s001.zip]

Archive with 1 entries (1 files):
- cancers-1231163-supplementary.pdf
